# Supplementary material for: Highly Transparent Red Organic Light-Emitting Diodes with AZO/Ag/AZO Multilayer Electrode
Source: Micromachines (Basel). 2024 Jan 18;15(1):146. doi: 10.3390/mi15010146 (PMC10818506; doi:10.3390/mi15010146)
Supplement: Supplementary file 1 [file micromachines-15-00146-s001.zip]

Archive with 1 entries (1 files):
- micromachines-2832578-supplementary.pdf
